# Supplementary material for: Descriptors for Predicting Single- and Multi-Phase Formation in High-Entropy Oxides: A Unified Framework Approach
Source: Materials (Basel). 2025 Aug 18;18(16):3862. doi: 10.3390/ma18163862 (PMC12387497; doi:10.3390/ma18163862)
Supplement: Supplementary file 1 [file materials-18-03862-s001.zip]

Archive with 1 entries (1 files):
- materials-3783244-supplementary.pdf
